# Supplementary material for: A Necessary Role for Cyclin D2 Induction During Colon Cancer Progression Mediated by L1
Source: Cells. 2024 Nov 2;13(21):1810. doi: 10.3390/cells13211810 (PMC11544798; doi:10.3390/cells13211810)
Supplement: Supplementary file 1 [file cells-13-01810-s001.zip]

Archive with 1 entries (1 files):
- cells-3199809-supplementary.pdf
